# Supplementary material for: Blue carbon stores in tropical seagrass meadows maintained under green turtle grazing
Source: Sci Rep. 2017 Oct 19;7:13545. doi: 10.1038/s41598-017-13142-4 (PMC5648853; doi:10.1038/s41598-017-13142-4)
Supplement: Supplementary file 1 — Supplementary Dataset 1 [file 41598_2017_13142_MOESM1_ESM.xlsx]

## Sheet: Compiled Seagrass Metabolism
Title: Blue carbon stores in tropical seagrass meadows maintained under green turtle grazing
Authors: Robert A. Johnson, Alexandra G. Gulick, Alan B. Bolten, and Karen A. Bjorndal
Seagrass ecosystem metabolism values compiled from literature sources
First Author	Dominant Seagrass Species	Sp	Specific Location	Region	Year of Measurement	Manipulation?	GPP_original	SE_original	SD_original	R_original	SE_original	SD_original	NCP_original	SE_original	SD_original	Units_original	n	Method of Measurement	GPP_mmolC/m2/d	GPP_sd	R_mmolC/m2/d	R_sd	NCP_mmolC/m2/d	NCP_sd	In Duarte et al. 2010 supplemental database?	use=1/don't use=0	Comments	Source
Anton	mixed (Halodule wrightii, Ruppia maritima)	mix	Alabama, USA	NW Atlantic	2005-2006	no	245.777		119.245	73.2861		19.934	172.491		117.065	mmol O2 m-2 d-1		in situ benthic incubation chamber	245.777	119.245	73.2861	19.934	172.491	117.065		1	mean (and SD) for all post-hurricane measurements; values from Duarte et al. 2010 supplemental database and already converted from original units	Anton, A, J Cebrian, CM Duarte, KL Heck Jr., and J Goff. 2009. Low impact of Hurricane Katrina on seagrass community structure and functioning in the northern Gulf of Mexico. Bulletin of Marine Science. 85: 45-59.
Apostolaki	Posidonia oceanica	Po	Greece	Mediterranean	2005-2006	no	93.2033		43.2855	52.5967		28.7337	39.3633		13.7398	mmol O2 m-2 d-1	3	in situ benthic incubation chamber	93.2033	43.2855	52.5967	28.7337	39.3633	13.7398		1	mean (and SD) of all values; these values are from the reference P. oceanica vegetated sites	Apostolaki, ET, M Holmer, N Marba, and I Karakassis. 2010. Metabolic imbalance in coastal vegetated (Posidonia oceanica) and unvegetated benthic ecosystems. Ecosystems. 13: 459-471.
Asmus	Zostera noltii	Zn	Portugal	NE Atlantic	1990-1991	no	132.557		51.1041	50.2326		22.7075	82.3248		61.0856	mmol O2 m-2 d-1		in situ bell jar (incubation chamber)	132.557	51.1041	50.2326	22.7075	82.3248	61.0856		1	mean (and SD) of all values	Asmus, RM, M Sprung, and H Asmus. 2000. Nutrient fluxes in intertidal communities of a South European lagoon (Ria Formosa) - similarities and differences with a northern Wadden Sea bay (Sylt-Romo Bay). Hydrobiologia. 436: 217-235.
Barrón	Cymodocea nodosa	Cn	Spain	Mediterranean	2000	no	25.7	4.7	9.4	45.7	9.9	19.8	-21.7	9.8	19.6	mmol C m-2 d-1	4	in situ benthic incubation chamber	25.7	9.4	45.7	19.8	-21.7	19.6		1	mean values, Table 1	Barrón, C, N Marba, J Terrados, H Kennedy, and CM Duarte. 2004. Community metabolism and carbon budget along a gradient of seagrass (Cymodocea nodosa) colonization. Limnology and Oceanography. 49: 1642-1651.
Barrón	Posidonia oceanica	Po	Spain	Mediterranean	2001-2002	no	33.8	5.6	11.2	27.9	5	10	6	2.7	5.4	mol C m-2 y-1	4	in situ benthic incubation chamber	92.6027	30.6849	76.4384	27.3973	16.4384	14.7945		1	annual means, from Table 1	Barrón, C, CM Duarte, M Frankignoulle, and AV Borges. 2006. Organic carbon metabolism and carbonate dynamics in a Mediterranean seagrass (Posidonia oceanica) meadow. Estuaries and Coasts. 29: 417-426.
Calleja	Thalassia testudinum	Tt	Florida, USA (GoM)	NW Atlantic	2003	no	136.2	27.1	27.1	64.9	21.3	21.3	71.3			mmol O2 m-2 d-1	1	in situ benthic incubation chamber	136.2	27.1	64.9	21.3	71.3			1	undisturbed meadow, values in Results section text	Calleja, ML, C Barron, JA Hale, TK Frazer, and CM Duarte. 2006. Light regulation of benthic sulfate reduction rates mediated by seagrass (Thalassia testudinum) metabolism. Estuaries and Coasts. 29: 1255-1264.
Champenois	Posidonia oceanica	Po	Corsica	Mediterranean	2006-2009	no	82.0333		18.3129	63.0333		4.85627	18.9667		13.5581	mol O2 m-2 y-1		in situ diel curve of O2 concentration	224.749	50.1724	172.694	13.3048	51.9635	37.1456		1	mean of diel curve method measurements	Champenois, W, and AV Borges. 2012. Seasonal and interannual variations of community metabolism rates of a Posidonia oceanica seagrass meadow. Limnology and Oceanography. 57: 347-361.
Duarte	Zostera marina	Zm	Norway	NE Atlantic	2000	no	1726.7	373.6	835.395	1766.7	514.8	1151.13	-3.9	206.6	461.972	mg O2 m-2 d-1	5	in situ benthic incubation chamber	53.9762	11.6786	55.2266	16.0925	-0.121913	6.45827	yes	1	large patch	Duarte, CM, R Martinez, and C Barron. 2002. Biomass, production and rhizome growth near the northern limit of seagrass (Zostera marina) distribution. Aquatic Botany. 72: 183-189.
Duarte	Zostera marina	Zm	Norway	NE Atlantic	2000	no	2535.4	535.9	1198.31	2216.5	430	961.509	318.9	273	610.447	mg O2 m-2 d-1	5	in situ benthic incubation chamber	79.256	16.7521	69.2873	13.4417	9.96874	8.53392	yes	1	small patch	Duarte, CM, R Martinez, and C Barron. 2002. Biomass, production and rhizome growth near the northern limit of seagrass (Zostera marina) distribution. Aquatic Botany. 72: 183-189.
Erftemeijer	mixed (mostly Thalassia hemprichii)	mix	Indonesia (Sulawesi)	Indo-Pacific	1990	no	1.4	0.321455	0.556776	2.5	0.568624	0.984886	-1.1	0.251661	0.43589	g C m-2 d-1		in situ bell jar (incubation chamber)	43.7637	0.556776	78.1494	0.984886	-34.3857	0.43589		1	mean of patch 1, 2, and 3 at site GT	Erftemeijer, PLA, R Osinga, and AE Mars. 1993. Primary production of seagrass beds in South Sulawesi (Indonesia): a comparison of habitats, methods and species. Aquatic Botany. 46: 67-90
Erftemeijer	mixed (mostly Thalassia hemprichii)	mix	Indonesia (Sulawesi)	Indo-Pacific	1990	no	3.83333	0.517472	0.896289	3.9	0.793725	1.37477	-0.0666667	0.371184	0.64291	g C m-2 d-1		in situ bell jar (incubation chamber)	119.829	0.896289	121.913	1.37477	-2.08398	0.64291		1	mean of patch 1, 2, and 3 at site BT	Erftemeijer, PLA, R Osinga, and AE Mars. 1993. Primary production of seagrass beds in South Sulawesi (Indonesia): a comparison of habitats, methods and species. Aquatic Botany. 46: 67-90
Erftemeijer	mixed (mostly Thalassia hemprichii)	mix	Indonesia (Sulawesi)	Indo-Pacific	1990	no	2.13333	0.504425	0.873689	2.06667	0.333333	0.57735	0.0666667	0.34801	0.602771	g C m-2 d-1		in situ bell jar (incubation chamber)	66.6875	0.873689	64.6035	0.57735	2.08398	0.602771		1	mean of patch 1, 2, and 3 at site Pal	Erftemeijer, PLA, R Osinga, and AE Mars. 1993. Primary production of seagrass beds in South Sulawesi (Indonesia): a comparison of habitats, methods and species. Aquatic Botany. 46: 67-90
Erftemeijer	mixed (mostly Thalassia hemprichii)	mix	Indonesia (Sulawesi)	Indo-Pacific	1990	no	3.03333	0.31798	0.550757	2.9	0.305505	0.52915	0.133333	0.120185	0.208167	g C m-2 d-1		in situ bell jar (incubation chamber)	94.8213	0.550757	90.6533	0.52915	4.16797	0.208167		1	mean of patch 1, 2, and 3 at site BL	Erftemeijer, PLA, R Osinga, and AE Mars. 1993. Primary production of seagrass beds in South Sulawesi (Indonesia): a comparison of habitats, methods and species. Aquatic Botany. 46: 67-90
Gacia	mixed (Thalassia hemprichii, Cymodocea serrulata)	mix	Philippines	Indo-Pacific	2000	no	98.125			93.7			4.425			mmol O2 m-2 d-1	2	in situ benthic incubation chamber	98.125		93.7		4.425			1	mean	Gacia, E, H Kennedy, CM Duarte, J Terrados, N Marba, S Papadimitriou, and M Fortes. 2005. Light-dependence of the metabolic balance of a highly productive Philippine seagrass community. Journal of Experimental Marine Biology and Ecology. 316: 55-67.
Gazeau	Posidonia oceanica	Po	Mallorca, Spain	Mediterranean	2002	no							17.1	3.3	6.6	mmol O2 m-2 d-1	4	in situ benthic incubation chamber					17.1	6.6	yes	1	Cape enderrocat, depth 15	Gazeau, F, CM Duarte, JP Gattuso, C Barron, N Navarro, S Ruiz, YT Prairie, M Calleja, B Delille, M Frankignoulle, and AV Borges. 2005. Whole-system metabolism and CO2 fluxes in a Mediterranean bay dominated by seagrass beds (Palma Bay, NW Mediterranean). Biogeosciences. 2: 43-60.
Gazeau	Posidonia oceanica	Po	Mallorca, Spain	Mediterranean	2002	no							29.2933		13.1844	mmol O2 m-2 d-1	4	in situ benthic incubation chamber					29.2933	13.1844		1	mean (and SD) for Magalluf site	Gazeau, F, CM Duarte, JP Gattuso, C Barron, N Navarro, S Ruiz, YT Prairie, M Calleja, B Delille, M Frankignoulle, and AV Borges. 2005. Whole-system metabolism and CO2 fluxes in a Mediterranean bay dominated by seagrass beds (Palma Bay, NW Mediterranean). Biogeosciences. 2: 43-60.
Herbert	Thalassia testudinum	Tt	Florida, USA (Keys)	NW Atlantic	2006	no	110	6.14	13.7295	150.9	12.24	27.3695	-40.92	11.86	26.5198	mmol O2 m-2 d-1	5	in situ benthic incubation chamber	110	13.7295	150.9	27.3695	-40.92	26.5198	yes	1	control site	Herbert, DA, and JW Fourqurean. 2008. Ecosystem structure and function still altered two decades after short-term fertilization of a seagrass meadow. Ecosystems. 11: 688-700.
Holmer	Cymodocea nodosa	Cn	Spain (Cabrera)	Mediterranean	2001	no	48.91	7.17		14.89	2.01		34.02	8.62		mmol C m-2 d-1	4	in situ benthic incubation chamber	48.91	14.34	14.89	4.02	34.02	17.24	yes	1		Holmer, M, CM Duarte, HTS Boschker, and C Barron. 2004. Carbon cycling and bacterial carbon sources in pristine and impacted Mediterranean seagrass sediments. Aquatic Microbial Ecology. 36: 227-237.
Holmer	Posidonia oceanica	Po	Spain (Cabrera)	Mediterranean	2001	no	101.69	46.97		44.5	14.99		57.18	32.61		mmol C m-2 d-1	4	in situ benthic incubation chamber	101.69	93.94	44.5	29.98	57.18	65.22	yes	1	Sa Paret site	Holmer, M, CM Duarte, HTS Boschker, and C Barron. 2004. Carbon cycling and bacterial carbon sources in pristine and impacted Mediterranean seagrass sediments. Aquatic Microbial Ecology. 36: 227-237.
Holmer	Posidonia oceanica	Po	Spain (Mallorca)	Mediterranean	2001	no	122.17	27.09		40.58	3.09		81.59	24.49		mmol C m-2 d-1	4	in situ benthic incubation chamber	122.17	54.18	40.58	6.18	81.59	48.98	yes	1	Porto Colom site	Holmer, M, CM Duarte, HTS Boschker, and C Barron. 2004. Carbon cycling and bacterial carbon sources in pristine and impacted Mediterranean seagrass sediments. Aquatic Microbial Ecology. 36: 227-237.
Holmer	Posidonia oceanica	Po	Spain (Cabrera)	Mediterranean	2001	no	181.53	42.57		44.68	12.19		136.85	30.38		mmol C m-2 d-1	4	in situ benthic incubation chamber	181.53	85.14	44.68	24.38	136.85	60.76	yes	1	Santa Maria site	Holmer, M, CM Duarte, HTS Boschker, and C Barron. 2004. Carbon cycling and bacterial carbon sources in pristine and impacted Mediterranean seagrass sediments. Aquatic Microbial Ecology. 36: 227-237.
Hume	Zostera marina	Zm	Virginia, USA (Chesapeake Bay)	NW Atlantic	2007	no	154.86		65.5956	136.02		72.5487	18.82		19.4262	mmol O2 m-2 d-1		eddy correlation	154.86	65.5956	136.02	72.5487	18.82	19.4262		1	mean (and SD) from all vegetated sites, data from Table 1	Hume, AC, P Berg, and KJ McGlathery. 2011. Dissolved oxygen fluxes and ecosystem metabolism in an eelgrass (Zostera marina) meadow measured with the eddy correlation technique. Limnology and Oceanography. 56: 86-96.
Johnson	Thalassia testdudinum	Tt	Cayman Islands	NW Atlantic	2016	natural green turtle grazing	36.11		5.41	19.05		9.93	17.06		6.37	mmol C m-2 d-1	3	in situ benthic incubation chamber	36.11	5.41	19.05	9.93	17.06	6.37		1		This study
Johnson	Thalassia testdudinum	Tt	Cayman Islands	NW Atlantic	2016	clipping	64.43		40.39	39.69		27.39	24.73		37.59	mmol C m-2 d-1	9	in situ benthic incubation chamber	64.43	40.39	39.69	27.39	24.73	37.59		1	summer mean	This study
Johnson	Thalassia testdudinum	Tt	Cayman Islands	NW Atlantic	2016	no	275.45		69.85	154.63		41.22	119.54		66.2	mmol C m-2 d-1	10	in situ benthic incubation chamber	275.45	69.85	154.63	41.22	119.54	66.2		1	reference plots, summer mean	This study
Johnson	Thalassia testdudinum	Tt	Cayman Islands	NW Atlantic	2016	no (naturally ungrazed)	369.94		15.03	160.4		24.29	209.54		24.32	mmol C m-2 d-1	3	in situ benthic incubation chamber	369.94	15.03	160.4	24.29	209.54	24.32		1	naturally ungrazed area	This study
Koch	Thalassia testudinum	Tt	Bahamas	NW Atlantic	1998	no	416.129		58.8654	194.444		64.8148	190.556		28.2023	mmol O2 m-2 d-1		in situ benthic incubation chamber	416.129	58.8654	194.444	64.8148	190.556	28.2023		1	mean of the three sites	Koch, MS, and CJ Madden. 2001. Patterns of primary production and nutrient availability in a Bahamas lagoon with fringing mangroves. Marine Ecology Progress Series. 219: 109-119.
Lindeboom	mixed (Thalassia hemprichii, Enhalus acoroides)	mix	Indonesia (Sulawesi)	Indo-Pacific	1984	no	3061.25		1053.69	2826.25		1179.42	235		267.154	mg C m-2 d-1		in situ bell jar (incubation chamber)	254.892	87.7347	235.325	98.203	19.567	22.2443		1	mean (and SD) from site	Lindeboom, HJ, and AJJ Sandee. 1989. Production and consumption of tropical seagrass fields in eastern Indonesia measured with bell jars and microelectrodes. Netherlands Journal of Sea Research. 23: 181-190.
Lindeboom	mixed (Thalassia hemprichii, Cymodocea rotundata)	mix	Indonesia (Sulawesi)	Indo-Pacific	1984	no	2437.5		395.169	1925		616.36	520		340.979	mg C m-2 d-1		in situ bell jar (incubation chamber)	202.956	32.9033	160.283	51.3206	43.2973	28.3913		1	mean (and SD) from site	Lindeboom, HJ, and AJJ Sandee. 1989. Production and consumption of tropical seagrass fields in eastern Indonesia measured with bell jars and microelectrodes. Netherlands Journal of Sea Research. 23: 181-190.
Lindeboom	mixed (Halodule uninervis, Halophila ovalis)	mix	Indonesia (Sulawesi)	Indo-Pacific	1984	no	3566		338.792	2988		337.224	580		304.713	mg C m-2 d-1		in situ bell jar (incubation chamber)	296.919	28.2092	248.793	28.0786	48.2931	25.3716		1	mean (and SD) from site	Lindeboom, HJ, and AJJ Sandee. 1989. Production and consumption of tropical seagrass fields in eastern Indonesia measured with bell jars and microelectrodes. Netherlands Journal of Sea Research. 23: 181-190.
Lindeboom	mixed (Syringodium isoetifolium, Halodule uninervis)	mix	Indonesia (Sulawesi)	Indo-Pacific	1984	no	3726.67		1085.65	2856.67		1233.14	876.667		160.728	mg C m-2 d-1		in situ bell jar (incubation chamber)	310.297	90.3954	237.857	102.676	72.9947	13.3828		1	mean (and SD) from site	Lindeboom, HJ, and AJJ Sandee. 1989. Production and consumption of tropical seagrass fields in eastern Indonesia measured with bell jars and microelectrodes. Netherlands Journal of Sea Research. 23: 181-190.
Long	Thalassia testudinum	Tt	Florida, USA (Keys)	NW Atlantic	2012	no	68	6	20.7846	52	4	13.8564	11	2	6.9282	mmol O2 m-2 d-1	12	eddy covariance	68	20.7846	52	13.8564	11	6.9282		1		Long, MH, P Berg, and JL Falter. 2015. Seagrass metabolism across a productivity gradient using the eddy covariance, Eularian control volume, and biomass addition techniques. Journal of Geophysical Research: Oceans. 120: 3624-3639.
Long	Thalassia testudinum	Tt	Florida, USA (Keys)	NW Atlantic	2012	no	151	23	65.0538	127	23	65.0538	25	15	42.4264	mmol O2 m-2 d-1	8	eddy covariance	151	65.0538	127	65.0538	25	42.4264		1		Long, MH, P Berg, and JL Falter. 2015. Seagrass metabolism across a productivity gradient using the eddy covariance, Eularian control volume, and biomass addition techniques. Journal of Geophysical Research: Oceans. 120: 3624-3639.
Long	Thalassia testudinum	Tt	Florida, USA (Keys)	NW Atlantic	2012	no	190	27	71.4353	155	14	37.0405	35	25	66.1438	mmol O2 m-2 d-1	7	eddy covariance	190	71.4353	155	37.0405	35	66.1438		1		Long, MH, P Berg, and JL Falter. 2015. Seagrass metabolism across a productivity gradient using the eddy covariance, Eularian control volume, and biomass addition techniques. Journal of Geophysical Research: Oceans. 120: 3624-3639.
Martin	Zostera marina	Zm	France	NE Atlantic	2002	no	130			108.6	29.8		21.4	12.7		mmol O2 m-2 d-1	3	in situ benthic incubation chamber	130		108.6	51.6151	21.4	21.997	yes	1		Martin, S, J Clavier, JM Guarini, L Chauvaud, C Hily, J Grall, G Thouzeau, F Jean, and J Richard. 2005. Comparison of Zostera marina and maerl community metabolism. Aquatic Botany. 83: 161-174.
Murray	Zostera marina	Zm	Virginia, USA (Chesapeake Bay)	NW Atlantic	1985	no	1092			553			539			g C m-2 y-1	3	in situ benthic incubation chamber	249.315		126.256		123.059		yes	1	annual estimate for Z marina	Murray, L, and RL Wetzel. 1987. Oxygen production and consumption associated with the major autotrophic components in two temperate seagrass communities. Marine Ecology Progress Series. 38: 231-239
Nagel	Thalassia testudinum	Tt	Florida, USA (Keys)	NW Atlantic	2003-2004	no	151		46.8935	66.62		15.2736	13.472		9.87775	mmol O2 m-2 d-1		in situ diel curve of O2 concentration	151	46.8935	66.62	15.2736	13.472	9.87775		1	annual mean (and SD) at site	Nagel, JL, WM Kemp, JC Cornwell, MS Owens, D Hinkle, and CJ Madden. 2009. Seasonal and regional variations in net ecosystem production in Thalassia testudinum communities throughout Florida Bay. Contributions in Marine Science. 38: 91-108.
Nagel	Thalassia testudinum	Tt	Florida, USA (Keys)	NW Atlantic	2003-2004	no	100.2		27.8151	41.275		11.0213	19.1925		15.433	mmol O2 m-2 d-1		in situ diel curve of O2 concentration	100.2	27.8151	41.275	11.0213	19.1925	15.433		1	annual mean (and SD) at site	Nagel, JL, WM Kemp, JC Cornwell, MS Owens, D Hinkle, and CJ Madden. 2009. Seasonal and regional variations in net ecosystem production in Thalassia testudinum communities throughout Florida Bay. Contributions in Marine Science. 38: 91-108.
Nagel	Thalassia testudinum	Tt	Florida, USA (Keys)	NW Atlantic	2003-2004	no	214.25		58.7048	87.125		18.8629	30.57		47.487	mmol O2 m-2 d-1		in situ diel curve of O2 concentration	214.25	58.7048	87.125	18.8629	30.57	47.487		1	annual mean (and SD) at site	Nagel, JL, WM Kemp, JC Cornwell, MS Owens, D Hinkle, and CJ Madden. 2009. Seasonal and regional variations in net ecosystem production in Thalassia testudinum communities throughout Florida Bay. Contributions in Marine Science. 38: 91-108.
Nagel	Thalassia testudinum	Tt	Florida, USA (Keys)	NW Atlantic	2003-2004	no	273.4		113.971	113.28		32.7123	33.24		46.0142	mmol O2 m-2 d-1		in situ diel curve of O2 concentration	273.4	113.971	113.28	32.7123	33.24	46.0142		1	annual mean (and SD) at site	Nagel, JL, WM Kemp, JC Cornwell, MS Owens, D Hinkle, and CJ Madden. 2009. Seasonal and regional variations in net ecosystem production in Thalassia testudinum communities throughout Florida Bay. Contributions in Marine Science. 38: 91-108.
Nagel	Thalassia testudinum	Tt	Florida, USA (Keys)	NW Atlantic	2003-2004	no	370.75		113.544	140.75		40.5822	58.775		36.4842	mmol O2 m-2 d-1		in situ diel curve of O2 concentration	370.75	113.544	140.75	40.5822	58.775	36.4842		1	annual mean (and SD) at site	Nagel, JL, WM Kemp, JC Cornwell, MS Owens, D Hinkle, and CJ Madden. 2009. Seasonal and regional variations in net ecosystem production in Thalassia testudinum communities throughout Florida Bay. Contributions in Marine Science. 38: 91-108.
Olivé	Posidonia oceanica	Po	France	Mediterranean	2011	no	212.45		23.71	150.79		20.8	61.67		24.46	mmol O2 m-2 d-1	3	in situ benthic incubation chamber	212.45	23.71	150.79	20.8	61.67	24.46		1	1.5-2 hour incubation length, values from Table 2	Olivé, I, J Silva, MM Costa, and R Santos. 2015. Estimating seagrass community metabolism using benthic chambers: the effect of incubation time. Estuaries and Coasts. 39: 138-144.
Plus	Zostera noltii	Zn	France	Mediterranean	1997	no	309.5		157.066	235.15		162.308	74.35		73.1881	mmol O2 m-2 d-1	3	in situ bell jar (incubation chamber)	309.5	157.066	235.15	162.308	74.35	73.1881		1	annual mean (and SD) for 1997	Plus, M, JM Deslous-Paoli, I Auby, and F Dagault. 2001. Factors influencing primary production of seagrass beds (Zostera noltii Hornem.) in the Thau lagoon (French Mediterranean coast). Journal of Experimental Marine Biology and Ecology. 259: 63-84.
Pollard	mixed (Syringodium isoetifolium, Cymodocea serrulata)	mix	Queensland, Australia	SW Pacific	1986-1987	no	9			11			-2			g C m-2 d-1		in situ diel curve of O2 concentration	281.338		343.857		-62.5195			1		Pollard, PC, and DJW Moriarty. 1991. Organic carbon decomposition, primary and bacterial productivity, and sulphate reduction, in tropical seagrass beds of the Gulf of Carpentaria, Australia. Marine Ecology Progress Series. 69: 149-159.
Pollard	mixed (Cymodocea rotundata, Thalassia hemprichii)	mix	Queensland, Australia	SW Pacific	1986-1987	no	6			5			1			g C m-2 d-1		in situ diel curve of O2 concentration	187.559		156.299		31.2598			1		Pollard, PC, and DJW Moriarty. 1991. Organic carbon decomposition, primary and bacterial productivity, and sulphate reduction, in tropical seagrass beds of the Gulf of Carpentaria, Australia. Marine Ecology Progress Series. 69: 149-159.
Pollard	Enhalus acoroides	Ea	Queensland, Australia	SW Pacific	1986-1987	no	5			3			2			g C m-2 d-1		in situ diel curve of O2 concentration	156.299		93.7793		62.5195			1		Pollard, PC, and DJW Moriarty. 1991. Organic carbon decomposition, primary and bacterial productivity, and sulphate reduction, in tropical seagrass beds of the Gulf of Carpentaria, Australia. Marine Ecology Progress Series. 69: 149-159.
Reyes	Thalassia testudinum	Tt	Mexico (GoM)	NW Atlantic	1985-1986	no	15.8			15.3			0.5			g O2 m-2 d-1		in situ diel curve of O2 concentration	493.75		478.125		15.625		yes	1	Station D	Reyes, E, and M Merino. 1991. Diel dissolved oxygen dynamics and eutrophication in a shallow, well-mixed tropical lagoon (Cancun, Mexico). Estuaries. 14: 372-381.
Reyes	Thalassia testudinum	Tt	Mexico (GoM)	NW Atlantic	1985-1986	no	18.9			18.4			0.5			g O2 m-2 d-1		in situ diel curve of O2 concentration	590.625		575		15.625		yes	1	Station C	Reyes, E, and M Merino. 1991. Diel dissolved oxygen dynamics and eutrophication in a shallow, well-mixed tropical lagoon (Cancun, Mexico). Estuaries. 14: 372-381.
Reyes	mixed (Halodule wrightii, Ruppia maritima)	mix	Mexico (GoM)	NW Atlantic	1985-1986	no	23.2			20.2			3			g O2 m-2 d-1		in situ diel curve of O2 concentration	725		631.25		93.75		yes	1	Station A	Reyes, E, and M Merino. 1991. Diel dissolved oxygen dynamics and eutrophication in a shallow, well-mixed tropical lagoon (Cancun, Mexico). Estuaries. 14: 372-381.
Rheuban	Zostera marina	Zm	Virginia, USA (Chesapeake Bay)	NW Atlantic	2012	no	162.4			196.1			-33.6			mmol O2 m-2 d-1		eddy correlation	162.4		196.1		-33.6			1	11-year site, August	Rheuban, JE, P Berg, and KJ McGlathery. 2014. Ecosystem metabolism along a colonization gradient of eelgrass (Zostera marina) measured by eddy correlation. Limnology and Oceanography. 59: 1376-1387.
Stutes	Halodule wrightii	Hw	Florida, USA	NW Atlantic	2002	no	58.9333		28.9492	76.415		40.0873	-14.9275		28.055	mmol C m-2 d-1	10	in situ benthic incubation chamber	58.9333	28.9492	76.415	40.0873	-14.9275	28.055		1	annual mean of values from 2002; values taken from Duarte et al. 2010 supplemental database and already converted from original units	Stutes, J, J Cebrian, AL Stutes, A Hunter, and AA Corcoran. 2007. Benthic metabolism across a gradient of anthropogenic impact in three shallow coastal lagoons in NW Florida. Marine Ecology Progress Series. 348: 55-70.
Stutes	Halodule wrightii	Hw	Florida, USA	NW Atlantic	2002	no	47.8432		9.58027	46.6037		5.92288	0.544167		10.2118	mmol C m-2 d-1	10	in situ benthic incubation chamber	47.8432	9.58027	46.6037	5.92288	0.544167	10.2118		1	annual mean of values from 2002; values taken from Duarte et al. 2010 supplemental database and already converted from original units	Stutes, J, J Cebrian, AL Stutes, A Hunter, and AA Corcoran. 2007. Benthic metabolism across a gradient of anthropogenic impact in three shallow coastal lagoons in NW Florida. Marine Ecology Progress Series. 348: 55-70.
Yarbro	Halodule wrightii	Hw	Florida, USA	NW Atlantic	1998	no							-6.22667		10.196	mmol O2 m-2 d-1		in situ benthic incubation chamber					-6.22667	10.196		1	mean (and SD) value for site	Yarbro, LA, and PR Carlson Jr. 2008. Community oxygen and nutrient fluxes in seagrass beds of Florida Bay, USA. Estuaries and Coasts. 31: 877-897.
Yarbro	Thalassia testudinum	Tt	Florida, USA	NW Atlantic	1998-1999	no							-1.525		11.9742	mmol O2 m-2 d-1		in situ benthic incubation chamber					-1.525	11.9742		1	mean (and SD) value for site	Yarbro, LA, and PR Carlson Jr. 2008. Community oxygen and nutrient fluxes in seagrass beds of Florida Bay, USA. Estuaries and Coasts. 31: 877-897.
Yarbro	Thalassia testudinum	Tt	Florida, USA	NW Atlantic	1997-1999	no							2.278		8.01142	mmol O2 m-2 d-1		in situ benthic incubation chamber					2.278	8.01142		1	mean (and SD) value for site	Yarbro, LA, and PR Carlson Jr. 2008. Community oxygen and nutrient fluxes in seagrass beds of Florida Bay, USA. Estuaries and Coasts. 31: 877-897.
Yarbro	Halodule wrightii	Hw	Florida, USA	NW Atlantic	1997-1999	no							5.16		29.7124	mmol O2 m-2 d-1		in situ benthic incubation chamber					5.16	29.7124		1	mean (and SD) value for site	Yarbro, LA, and PR Carlson Jr. 2008. Community oxygen and nutrient fluxes in seagrass beds of Florida Bay, USA. Estuaries and Coasts. 31: 877-897.
Yarbro	Thalassia testudinum	Tt	Florida, USA	NW Atlantic	1998-1999	no							19.8		20.002	mmol O2 m-2 d-1		in situ benthic incubation chamber					19.8	20.002		1	mean (and SD) value for site	Yarbro, LA, and PR Carlson Jr. 2008. Community oxygen and nutrient fluxes in seagrass beds of Florida Bay, USA. Estuaries and Coasts. 31: 877-897.
Ziegler	Thalassia testudinum	Tt	Texas, USA	NW Atlantic	1996-1997	no	196.404		121.988	224.814		112.242	-28.41		21.8696	mmol C m-2 d-1		in situ diel curve of O2 concentration	196.404	121.988	224.814	112.242	-28.41	21.8696		1	annual mean (and SD) from Feb. 1996 to Jan. 1997	Ziegler, S, and R Benner. 1998. Ecosystem metabolism in a subtropical, seagrass-dominated lagoon. Marine Ecology Progress Series. 173: 1-12.
