# Supplementary material for: Blue carbon stores in tropical seagrass meadows maintained under green turtle grazing
Source: Sci Rep. 2017 Oct 19;7:13545. doi: 10.1038/s41598-017-13142-4 (PMC5648853; doi:10.1038/s41598-017-13142-4)
Supplement: Supplementary file 2 — Supplementary Dataset 2 [file 41598_2017_13142_MOESM2_ESM.xlsx]

## Sheet: Ecosystem Metabolism
Title: Blue carbon stores in tropical seagrass meadows maintained under green turtle grazing
Authors: Robert A. Johnson, Alexandra G. Gulick, Alan B. Bolten, and Karen A. Bjorndal
Seagrass ecosystem metabolism data from current study
Plot	Treatment	Sample Week	Sample Date	Aboveground Biomass (g DM m-2) (calculated for day of incubation, see manuscript text)	GPP (mmol C m-2 d-1)	Re (mmol C m-2 d-1)	NEP (mmol C m-2 d-1)
1	clipped	0	5/16/2016	615.667	361.811	217.168	144.643
2	reference	0	5/16/2016	318.667	403.346	187.355	215.992
3	clipped	0	5/16/2016	482.333	228.61	134.728	93.8817
4	reference	0	5/16/2016	246.667	439.965	330.527	109.438
5	clipped	0	5/16/2016	353.667	289.907	182.54	107.367
6	reference	0	5/16/2016	325	390.925	270.53	120.395
7	clipped	0	5/16/2016	400.333	354.428	269.976	84.4523
8	reference	0	5/16/2016	155	265.238	143.08	122.158
1	clipped	1	5/22/2016	23.6111	12.0323	46.2196	-34.1873
2	reference	1	5/22/2016	322.444	192.465	167.249	25.2164
3	clipped	1	5/22/2016	22.6667	35.0322	41.7198	-6.68758
4	reference	1	5/22/2016	230.75	176.864	177.755	-0.89151
5	clipped	1	5/22/2016	32.4444	38.0017	18.3251	19.6765
6	reference	1	5/22/2016	333.778	194.84	178.48	16.3604
7	clipped	1	5/22/2016	18.9744
8	reference	1	5/22/2016	150.056	123.375	114.334	9.04048
9	clipped	1	5/22/2016	33.6111	54.3194	111.975	-57.6559
10	reference	1	5/22/2016	360.111
1	clipped	3	6/9/2016	39.8444	183.013	109.889	73.1234
2	reference	3	6/9/2016	288.444	369.44	219.646	149.795
3	clipped	3	6/9/2016	60.2381	174.855	118.715	56.1397
4	reference	3	6/9/2016	374	358.094	152.913	205.181
5	clipped	3	6/9/2016	46.6667	101.075	59.834	41.2411
6	reference	3	6/9/2016	254.778	327.311	222.994	104.317
7	clipped	3	6/9/2016	42.4286	131.569	69.09	62.4788
8	reference	3	6/9/2016	194.556	339.023	206.714	132.309
9	clipped	3	6/9/2016	45.7111	164.285	91.0881	73.1973
10	reference	3	6/9/2016	383.111	364.218	255.714	108.503
1	clipped	4	6/16/2016	12.5714	33.48	16.2681	17.2119
2	reference	4	6/16/2016	275.222	298.481	83.4145	215.066
3	clipped	4	6/16/2016	13.3571	50.4486	21.1509	29.2977
4	reference	4	6/16/2016	429.708	301.538	141.541	159.997
5	clipped	4	6/16/2016	12.8571	26.7285	0	26.7285
6	reference	4	6/16/2016	224.056	244.393	138.219	106.174
7	clipped	4	6/16/2016	9.48718	31.3601	38.9521	-7.59202
8	reference	4	6/16/2016	211.861	198.68	128.54	70.1403
9	clipped	4	6/16/2016	7.21429	19.0492	21.6237	-2.57443
10	reference	4	6/16/2016	392.056	287.522	121.382	166.141
1	clipped	5	6/24/2016	46.0952	107.471	9.25242	98.2188
2	reference	5	6/24/2016	249.3	286.599	60.8584	225.74
3	clipped	5	6/24/2016	48.9762	87.8624	6.69734	81.1651
4	reference	5	6/24/2016	381.822	322.773	199.716	123.057
5	clipped	5	6/24/2016	47.1429	57.1488	2.09783	55.051
6	reference	5	6/24/2016	218.033		65.9963
7	clipped	5	6/24/2016	47.4359	51.1427	17.922	33.2207
8	reference	5	6/24/2016	210.133	237.694	97.0152	140.679
9	clipped	5	6/24/2016	26.4524	58.6216	35.3286	23.2929
10	reference	5	6/24/2016	360.356	341.74	162.614	179.126
101	naturally grazed	6	6/29/2016		35.5646	4.06511	31.4995
102	ungrazed	6	6/29/2016		284.796	139.512	145.284
103	naturally grazed	6	6/29/2016		22.575	7.77934	14.7957
104	ungrazed	6	6/29/2016		502.772	189.395	313.378
105	naturally grazed	6	6/29/2016		32.7655	11.9585	20.807
106	ungrazed	6	6/29/2016		370.928	204.886	166.042
1	clipped	6	6/30/2016	13.1429	24.8288	3.97332	20.8555
2	reference	6	6/30/2016	228.7	288.733	95.0115	193.721
3	clipped	6	6/30/2016	7.33333	8.22166	6.05337	2.16829
4	reference	6	6/30/2016	333.956	302.682	114.224	188.457
5	clipped	6	6/30/2016	11.0714	38.7112	1.05955	37.6517
6	reference	6	6/30/2016	216.633	248.273	193.313	54.9597
7	clipped	6	6/30/2016	11.2667	18.9543	12.5624	6.39194
8	reference	6	6/30/2016	206.533	208.615	105.069	103.547
9	clipped	6	6/30/2016	11	76.7821	23.4615	53.3206
10	reference	6	6/30/2016	332.089	410.491	151.913	258.578
1	clipped	7	7/7/2016	43.8095	81.2849	42.4987	38.7862
2	reference	7	7/7/2016	204.667	236.768	33.6254	203.142
3	clipped	7	7/7/2016	24.4444	111.706	39.3279	72.3779
4	reference	7	7/7/2016	278.111	310.88	103.866	207.014
5	clipped	7	7/7/2016	36.9048	110.53	0	110.53
6	reference	7	7/7/2016	215	296.166	122.664	173.502
7	clipped	7	7/7/2016	37.5556	58.7224	12.8672	45.8552
8	reference	7	7/7/2016	202.333	221.049	104.13	116.92
9	clipped	7	7/7/2016	36.6667	167.333	38.9287	128.404
10	reference	7	7/7/2016	299.111	386.473	146.197	240.276
101	naturally grazed	8	7/15/2016	11.6667	20.4626	2.15337	18.3093
102	ungrazed	8	7/15/2016	170.333	350.732	136.859	213.874
103	naturally grazed	8	7/15/2016	11.6667	60.2183	76.1145	-15.8962
104	ungrazed	8	7/15/2016	198.333	393.188	140.173	253.015
105	naturally grazed	8	7/15/2016	11.6667	30.3817	2.82075	27.5609
106	ungrazed	8	7/15/2016	212.667	357.558	120.979	236.579
1	clipped	8	7/16/2016	7.88889	95.9779	97.1504	-1.17245
2	reference	8	7/16/2016	173.767
3	clipped	8	7/16/2016	8.57143	42.739	14.5784	28.1606
4	reference	8	7/16/2016	206.311	345.859	201.586	144.273
5	clipped	8	7/16/2016	9.22222	49.3561	76.8275	-27.4714
6	reference	8	7/16/2016	212.9	386.615	179.16	207.454
7	clipped	8	7/16/2016	10.6667	30.7841	12.256	18.5281
8	reference	8	7/16/2016	196.933	179.992	64.6504	115.342
9	clipped	8	7/16/2016	11.875	53.4286	17.618	35.8106
10	reference	8	7/16/2016	256.711	271.842	136.348	135.494
1	clipped	9	7/22/2016	17.3556	37.7009	53.0327	-15.3318
2	reference	9	7/22/2016	191.8	254.562	168.754	85.8083
3	clipped	9	7/22/2016	21.4286	48.072	127.91	-79.8382
4	reference	9	7/22/2016	204.733	129.062	145.117	-16.0557
5	clipped	9	7/22/2016	20.2889	33.6485	47.6423	-13.9938
6	reference	9	7/22/2016	214.533	183.604	185.369	-1.76481
7	clipped	9	7/22/2016	26.6667	26.4537	56.0594	-29.6057
8	reference	9	7/22/2016	196.867	29.6583	134.135	-104.477
101	naturally grazed	10	7/29/2016		55.839	45.6965	10.1425
102	ungrazed	10	7/29/2016		299.164	192.942	106.222
103	naturally grazed	10	7/29/2016		25.3996	15.1841	10.2155
104	ungrazed	10	7/29/2016		397.928	180.655	217.273
105	naturally grazed	10	7/29/2016		41.7537	5.67463	36.0791
106	ungrazed	10	7/29/2016		372.421	138.194	234.227
1	clipped	11	8/6/2016	33	47.1166	7.27972	39.8368
2	reference	11	8/6/2016	256.2	268.035	127.541	140.494
3	clipped	11	8/6/2016	22.5641	56.6618	32.0943	24.5675
4	reference	11	8/6/2016	223.933	217.525	136.276	81.2489
5	clipped	11	8/6/2016	33.8462	33.5558	19.5239	14.0319
6	reference	11	8/6/2016	220.133	232.581	202.397	30.1848
7	clipped	11	8/6/2016	34.9744
8	reference	11	8/6/2016	198.467	267.765	173.131	94.6341
9	clipped	11	8/6/2016	25	98.7631	53.4905	45.2725
10	reference	11	8/6/2016	276.533	341.634	184.322	157.312

## Sheet: Seagrass Morphometry
Title: Blue carbon stores in tropical seagrass meadows maintained under green turtle grazing
Authors: Robert A. Johnson, Alexandra G. Gulick, Alan B. Bolten, and Karen A. Bjorndal
Seagrass morphometry and biomass data from current study
Plot	Treatment	Sample Week	Sample Date (shoot density)	Density (shoots m-2)	Sample Date (AG biomass)	Blade Length (cm)	Blade Width (cm)	AG Biomass (g DM m-2)	Sample Date (BG biomass)	BG Biomass (g DM m-2)
1	clipped	0	5/10/2016	677.333	5/17/2016	24.73	1.14333	615.667
2	reference	0	5/10/2016	778.667	5/24/2016	23.6967	1.03333	318.667
3	clipped	0	5/10/2016	757.333	5/18/2016	16.6333	0.99	482.333
4	reference	0	5/10/2016	608	5/24/2016	10.8367	0.813333	246.667
5	clipped	0	5/10/2016	746.667	5/18/2016	14.31	0.77	353.667
6	reference	0	5/10/2016	938.667	5/24/2016	13.5133	0.87	325
7	clipped	0	5/10/2016	1194.67	5/18/2016	15.6367	0.846667	400.333
8	reference	0	5/10/2016	1045.33	5/24/2016	10.6067	0.75	155
9	clipped	0	5/10/2016	901.333	5/17/2016	21.5467	0.893333	424
10	reference	0	5/10/2016	1040	5/24/2016	18.3367	0.866667	362.667
1	clipped	2	6/6/2016	821.333	5/29/2016	5.46333	1.10333	56.6667
2	reference	2	6/6/2016	821.333
3	clipped	2	6/6/2016	922.667	5/30/2016	6.51333	0.926667	68
4	reference	2	6/6/2016	592
5	clipped	2	6/6/2016	1045.33	5/30/2016	6.57667	0.87	97.3333
6	reference	2	6/6/2016	720
7	clipped	2	6/6/2016	906.667	5/31/2016	7.02333	0.913333	61.6667
8	reference	2	6/6/2016	981.333
9	clipped	2	6/6/2016	986.667	5/29/2016	5.69333	0.866667	80.6667
10	reference	2	6/6/2016	1024
1	clipped	3							6/6/2016	3652.58
2	reference	3							6/6/2016	5085.01
3	clipped	3							6/6/2016	3109.96
4	reference	3							6/6/2016	3469.25
5	clipped	3							6/6/2016	3738.26
6	reference	3							6/6/2016	4201.93
7	clipped	3							6/6/2016	6380.18
8	reference	3							6/6/2016	3570.89
9	clipped	3							6/6/2016	5216.33
10	reference	3							6/6/2016	5635.11
1	clipped	4	6/17/2016	810.667	6/13/2016	4.71333	1.07667	54.3333
2	reference	4	6/21/2016	810.667	6/17/2016	18.6367	0.956667	273.333
3	clipped	4	6/17/2016	837.333	6/13/2016	5.32667	0.85	84.3333
4	reference	4	6/21/2016	709.333	6/17/2016	18.29	1.02333	437.667
5	clipped	4	6/17/2016	1082.67	6/13/2016	5.14667	0.93	65.3333
6	reference	4	6/21/2016	976	6/17/2016	13.2033	0.89	219.667
7	clipped	4	6/17/2016	1098.67	6/14/2016	5.10333	0.813333	66
8	reference	4	6/22/2016	922.667	6/17/2016	16.33	0.766667	214.333
9	clipped	4	6/17/2016	1098.67	6/13/2016	5.10333	0.863333	62.3333
10	reference	4	6/22/2016	949.333	6/17/2016	22.2167	0.966667	393.333
GA	naturally grazed	4	6/22/2016	789.333					6/12/2016	3313.56
UA	ungrazed	4	6/21/2016	810.667					6/12/2016	5085.01
GB	naturally grazed	4	6/22/2016	800					6/12/2016	3581.99
UB	ungrazed	4	6/21/2016	709.333					6/12/2016	3469.25
GC	naturally grazed	4	6/22/2016	720					6/12/2016	4685.8
UC	ungrazed	4	6/21/2016	976					6/12/2016	4201.93
GD	naturally grazed	4	6/22/2016	938.667					6/12/2016	4960.67
1	clipped	6	7/1/2016	885.333	6/27/2016	5.33667	0.956667	58.6667
2	reference	6	7/2/2016	746.667
3	clipped	6	7/1/2016	880	6/27/2016	3.96	0.75	62.3333
4	reference	6	7/2/2016	704
5	clipped	6	7/1/2016	917.333	6/27/2016	5.24	0.79	60
6	reference	6	7/2/2016	1018.67
7	clipped	6	7/1/2016	1013.33	6/27/2016	4.59333	0.87	61.6667
8	reference	6	7/2/2016	858.667
9	clipped	6	7/1/2016	976	6/27/2016	4.74667	0.853333	33.6667
10	reference	6	7/2/2016	997.333
GA	naturally grazed	8	7/15/2016	944	7/17/2016	1.71	0.55	10.6667
UA	ungrazed	8	7/17/2016	730.667	7/17/2016	12.105	0.91	170.333
GB	naturally grazed	8	7/15/2016	869.333	7/17/2016	2.215	0.6	12.6667
UB	ungrazed	8	7/17/2016	741.333	7/17/2016	17.61	1.055	198.333
GC	naturally grazed	8	7/15/2016	394.667	7/17/2016	2.155	0.57	8.33333
UC	ungrazed	8	7/17/2016	821.333	7/17/2016	14.98	0.97	212.667
GD	naturally grazed	8	7/15/2016	858.667	7/17/2016	1.435	0.41	2.66667
1	clipped	8	7/17/2016	794.667	7/11/2016	4.84333	0.936667	61.3333
2	reference	8	7/17/2016	730.667	7/17/2016	13.47	0.973333	170.333
3	clipped	8	7/17/2016	944	7/12/2016	3.70667	0.76	36.6667
4	reference	8	7/17/2016	741.333	7/17/2016	17.1167	1.01	198.333
5	clipped	8	7/17/2016	992	7/11/2016	3.65667	0.826667	51.6667
6	reference	8	7/17/2016	821.333	7/17/2016	14.6567	0.91	212.667
7	clipped	8	7/17/2016	1072	7/12/2016	4.86333	0.83	56.3333
8	reference	8	7/17/2016	864	7/17/2016	13.09	0.796667	196.333
9	clipped	8	7/17/2016	1008	7/11/2016	6.02333	0.843333	51.3333
10	reference	8	7/17/2016	890.667	7/17/2016	11.89	0.683333	252
1	clipped	10			7/26/2016	3.14	0.93	23.6667
2	reference	10
3	clipped	10			7/26/2016	3.15	0.88	30
4	reference	10
5	clipped	10			7/26/2016	4.24333	0.85	27.6667
6	reference	10
7	clipped	10			7/26/2016	3.83333	0.836667	37.3333
8	reference	10
9	clipped	10			7/27/2016	3.79667	0.8	38
10	reference	10
1	clipped	11							8/5/2016	4490.38
2	reference	11							8/5/2016	4649.42
3	clipped	11							8/5/2016	3980.69
4	reference	11							8/5/2016	2571.11
5	clipped	11							8/5/2016	3404.83
6	reference	11							8/5/2016	4886.28
7	clipped	11							8/5/2016	2969.75
8	reference	11							8/5/2016	2362.55
9	clipped	11							8/5/2016	1863.6
10	reference	11							8/5/2016	2565.76
1	clipped	12	8/9/2016	597.333	8/8/2016	4.43333	0.94	39
2	reference	12	8/9/2016	752	8/11/2016	18.0133	1.03667	277.667
3	clipped	12	8/9/2016	560	8/8/2016	5.69667	0.723333	26.6667
4	reference	12	8/9/2016	629.333	8/11/2016	18.53	1.04667	230.333
5	clipped	12	8/9/2016	800	8/8/2016	4.38	0.853333	40
6	reference	12	8/9/2016	901.333	8/11/2016	13.9267	0.95	222
7	clipped	12	8/9/2016	1125.33	8/8/2016	3.86	0.753333	41.3333
8	reference	12	8/9/2016	816	8/11/2016	13.0967	0.823333	199
9	clipped	12	8/9/2016	768	8/8/2016	3.62	0.706667	30
10	reference	12	8/9/2016	810.667	8/11/2016	17.0967	0.86	282.667
GA	naturally grazed	12	8/9/2016	789.333					8/9/2016	3839.69
UA	ungrazed	12	8/9/2016	752					8/9/2016	4649.42
GB	naturally grazed	12	8/9/2016	880					8/9/2016	1754.49
UB	ungrazed	12	8/9/2016	629.333					8/9/2016	2571.11
GC	naturally grazed	12	8/9/2016	704					8/9/2016	2935.6
UC	ungrazed	12	8/9/2016	901.333					8/9/2016	4886.28
GD	naturally grazed	12	8/9/2016	629.333					8/9/2016	3427.37
